# Supplementary material for: Fate of methane in canals draining tropical peatlands
Source: Nat Commun. 2024 Nov 11;15:9766. doi: 10.1038/s41467-024-54063-x (PMC11555057; doi:10.1038/s41467-024-54063-x)
Supplement: Supplementary file 3 — Supplementary Data 1 [file 41467_2024_54063_MOESM3_ESM.xlsx]

## Sheet: Sheet1
Supplementary Data 1. Summary table of canal sampling sites. Canal 34 was sampled twice on different dates. Canal 59 lacks dissolved CH4 and 13C-CH4 measurements due to excessive algae in water samples that interfered with headspace equilibration. For CH4 measurements, values with spatial replicates within canal reach are reported as mean ± 1 SD. Depth reflects the water column depth at the locat…
Canal	Land Use	Vegetation	Year Sampled	Region	Latitude	Longitude	Depth	Width	Temperature (°C)	pH	EC	ORP	Dissolved O2	Dissolved CH4	δ13C-CH4	Estimated CH4 flux	Chamber CH4 flux	% CH4 oxidized
					(-) = °S, (+) = °N	( °E)	(cm)	(cm)			(uS cm-1)	(mV)	(mg L-1)	(uM)	(‰)	(mg CH4 m-2 d-1)	(mg CH4 m-2 d-1)
1*	Smallholder mixed agriculture	Open Water	2023	Kubu Raya	-0.17524	109.375	71	360	30.6	4.01	85	11.9	1.22	9.53 ± 0.67	-70.1 ± 1.5	229.6 ± 16.2	147.7 ± 74.4	51.9 ± 3.5
10*	Industrial plantation (Oil Palm)	Open Water	2023	Kubu Raya	-0.268199	109.437	57	46	28.3	4.03	96	18.9	1.64	0.50 ± 0.04	-50.2 ± 0.4	11.9 ± 0.9	n.m.	81.6 ± 0.3
15	Industrial plantation (Oil Palm)	Vegetated	2024	Mempawah	0.35944	109.136	25	530	32.47	3.95	44	11.7	2.34	0.6	-35.48	14.4	14.6	90.7107
16	Industrial plantation (Oil Palm)	Vegetated	2024	Mempawah	0.35945	109.136	51	480	35.88	3.89	52	8.7	1.72	0.84	-42.92	20.3	1.1	86.8294
18	Open undeveloped	Vegetated	2024	Mempawah	0.372583	109.103	71	315	29.29	3.79	61	8.5	1.72	0.772	-49.22	18.6	n.m.	82.2614
19	Open undeveloped	Vegetated	2024	Mempawah	0.37296	109.094	84	292	29.66	3.76	52	11.8	0.62	2.7	-59.98	65	n.m.	70.3669
20	Smallholder plantation (Pineapple)	Open Water	2024	Mempawah	0.380595	109.021	92	284	29.13	3.81	60	13.4	1.48	2.61	-58.5	62.9	89.3	72.396
21	Smallholder plantation (Pineapple)	Open Water	2024	Mempawah	0.377333	109.021	88	350	30.15	3.88	57	12.3	1.63	3.68	-59.66	88.7	340.1	70.8182
23	Smallholder mixed agriculture	Vegetated	2024	Mempawah	0.085694	109.241	85	n.m.	28.6	4.45	103	25.7	0.18	2.31	-40.23	55.6	72.6	88.3949
29*	Smallholder mixed agriculture	Open Water	2023	Kubu Raya	-0.1753	109.375	8	330	33.4	5.07	220	14.6	1.25	11.03 ± 3.36	-67.7 ± 1.9	265.7 ± 81.0	291.7 ± 355.2	57.1 ± 3.8
30*	Smallholder mixed agriculture	Open Water	2023	Kubu Raya	-0.17727	109.376	71	420	28	3.99	93	12	1.46	1.47 ± 0.01	-61.0 ± 1.0	35.4 ± 0.3	23.0 ± 0.1	69.1 ± 1.5
31*	Smallholder mixed agriculture	Open Water	2023	Kubu Raya	-0.17735	109.376	68	410	28.7	3.9	77	2.5	n.m.	0.76 ± 0.02	-65.2 ± 0.1	18.3 ± 0.5	22.5 ± 16.2	62.1 ± 0.2
32	Industrial plantation (Oil Palm)	Open Water	2023	Kubu Raya	-0.271507	109.434	55	280	26.6	3.87	74	11.4	1.2	0.69	-35.8	16.5	n.m.	90.7
33*	Industrial plantation (Oil Palm)	Open Water	2023	Kubu Raya	-0.271637	109.434	45	200	26.8	3.94	69	12.3	1.26	29.55 ± 2.90	-71.3 ± 0.9	712.4 ± 69.9	n.m.	49.1 ± 2.2
34*	Smallholder plantation (Oil Palm)	Open Water	2023	Kubu Raya	-0.1903	109.373	27	94	27.6	4.35	80	12	1.63	0.21 ± 0.02	-48.2 ± 0.5	5.0 ± 0.5	n.m.	83.2 ± 0.4
							32	94	26.7	4.07	76	13.2	1.8	0.18	-50.1	4.3	n.m.	81.7
35	Smallholder mixed agriculture	Vegetated	2023	Kubu Raya	-0.18508	109.374	39	225	28.1	4.24	80	13.9	1.63	0.08 ± 0.05	-38.5 ± 3.8	1.8 ± 1.1	n.m.	89.3 ± 1.9
36	Smallholder mixed agriculture	Vegetated	2023	Kubu Raya	-0.180884	109.373	18	285	30.2	4.14	124	4.5	1.92	0.18 ± 0.01	-36.7 ± 3.7	4.3± 0.3	25.4	90.2 ± 1.7
37	Smallholder mixed agriculture	Vegetated	2023	Kubu Raya	-0.179346	109.375	3	225	30.9	4.12	104	14.5	2.01	0.31 ± 0.02	-48.5 ± 0.6	7.5 ± 0.6	n.m.	83.0 ± 0.5
38	Smallholder mixed agriculture	Vegetated	2023	Kubu Raya	-0.1778	109.376	10	75	30.8	4.45	75	14	1.58	0.22 ± 0.02	-48.6 ± 2.2	5.2 ± 0.4	n.m.	82.9 ± 1.8
39	Smallholder mixed agriculture	Vegetated	2023	Kubu Raya	-0.17731	109.377	20	100	30.1	4.08	68	13.2	1.61	0.61 ± 0.05	-53.0 ± 5.0	14.6 ± 1.1	21.8	78.6 ± 5.0
40	Smallholder mixed agriculture	Open Water	2023	Kubu Raya	-0.16641	109.391	10	65	30	5.71	106	12.2	1.76	2.39 ± 1.4	-56.0 ± 4.9	57.6 ± 33.1	n.m.	75.4 ± 5.7
41*	Smallholder plantation (Oil Palm)	Open Water	2023	Kubu Raya	-0.19042	109.373	20	250	26.2	4.36	69	38.8	1.8	0.48	-52.1	11.4	n.m.	79.8
42*	Smallholder mixed agriculture	Vegetated	2023	Kubu Raya	-0.19066	109.373	41	250	26.6	4.89	73	11.1	1.79	0.34	-50.4	8	n.m.	81.4
43*	Smallholder plantation (Oil Palm)	Vegetated	2023	Kubu Raya	-0.20244	109.366	35	350	26.6	4.89	73	11.1	1.79	0.34	-49.7	8	n.m.	82.1
44*	Smallholder mixed agriculture	Vegetated	2023	Kubu Raya	-0.185028	109.375	5	400	28.4	4.35	47	-8.7	2	3.39	-52.7	81.7	n.m.	79.2
45*	Smallholder mixed agriculture	Vegetated	2023	Kubu Raya	-0.188806	109.376	22	97	29	4.16	64	-10.7	1.56	0.55	-56.3	13.1	n.m.	75.3
46*	Smallholder plantation (Oil Palm)	Vegetated	2023	Kubu Raya	-0.188694	109.376	29	155	31.6	4.72	87	-7.5	1.58	1.44	-54.3	34.7	n.m.	77.6
47*	Smallholder plantation (Oil Palm)	Vegetated	2023	Kubu Raya	-0.19308	109.371	43	250	28.4	4.2	70	20.4	1.03	0.29	-39.4	6.9	n.m.	88.9
54	Open undeveloped	Vegetated	2024	Mempawah	0.05552	109.214	n.m.	n.m.	29.14	4.28	103	17.3	1.12	1.51	-38.73	36.3	n.m.	89.1839
55	Industrial plantation (Oil Palm)	Vegetated	2024	Mempawah	0.359545	109.137	21	520	31.7	3.95	41	8.6	2.29	1.02	-38.56	24.5	n.m.	89.2698
56	Industrial plantation (Oil Palm)	Vegetated	2024	Mempawah	0.359408	109.136	22	128	28.3	3.71	65	12.6	1.52	1.49	-57.08	35.9	n.m.	74.2093
59	Industrial plantation (Oil Palm)	Vegetated	2024	Mempawah	0.357717	109.138	54	n.m.	36.03	3.9	45	8.8	3.64	n.m.	n.m.	n.m.	2.6	n.m.
A-C	Smallholder mixed agriculture	Open Water	2024	Mempawah	0.44787	108.988	62	117	27.32	3.59	97	29.5	1.03	0.76	-57.08	18.1	n.m.	74.2093
F-C	Degraded forest	Open Water	2024	Mempawah	0.448625	109	59	610	27.9	3.59	98	17.3	0.43	3.52	-65.17	84.8	n.m.	61.9651
S-C	Open undeveloped	Open Water	2024	Mempawah	0.44798	108.991	62	355	26.83	3.57	98	20	0.89	0.67	-55.37	16.1	n.m.	76.2324
