# Supplementary material for: Fate of methane in canals draining tropical peatlands
Source: Nat Commun. 2024 Nov 11;15:9766. doi: 10.1038/s41467-024-54063-x (PMC11555057; doi:10.1038/s41467-024-54063-x)
Supplement: Supplementary file 4 — Supplementary Data 2 [file 41467_2024_54063_MOESM4_ESM.xlsx]

## Sheet: README
Variable	Unit	Description
Land Use	NA	land use in sample area
Site Notes	NA	plot-scale description
Lat	decimal degrees	latitude of sampling, degrees S
Lon	decimal degrees	longitude of sampling, degrees E
Depth	cm	depth of porewater sample below peat surface
d13CH4	per mille	d13C-CH4 of porewater
CH4	uM	concentration of dissolved CH4 in porewater
For further information, contact: Perryman, Clarice (https://orcid.org/0000-0002-5086-6684, crperry@stanford.edu)

## Sheet: DATA
Land Use	Site Notes	Lat	Lon	Depth	d13CH4	CH4
Smallholder Mixed Agriculture	plot with active cultivation of corn, squash, etc.	0.175258	109.375	40	-72.3	0.06
Smallholder Mixed Agriculture	plot with active cultivation of corn, squash, etc.	0.175258	109.375	60	-96.9	1.45
Smallholder Mixed Agriculture	plot with active cultivation of corn, squash, etc.	0.175258	109.375	80	-90.9	3.59
Smallholder Mixed Agriculture	plot with active cultivation of corn, squash, etc.	0.175258	109.375	110	-92.7	6.52
Smallholder Mixed Agriculture	plot with active cultivation of corn, squash, etc.	0.175258	109.375	140	-93.7	10.8
Smallholder Mixed Agriculture	plot with active cultivation of corn, squash, etc.	0.175523	109.375	60	-80.1	1.21
Smallholder Mixed Agriculture	plot with active cultivation of corn, squash, etc.	0.175523	109.375	80	-80.4	1.39
Smallholder Mixed Agriculture	plot with active cultivation of corn, squash, etc.	0.175523	109.375	100	-81.1	1.52
Smallholder Mixed Agriculture	plot with active cultivation of corn, squash, etc.	0.175523	109.375	130	-84.8	9.16
Smallholder Mixed Agriculture	plot with active cultivation of corn, squash, etc.	0.175523	109.375	150	-84.6	7.17
Smallholder Mixed Agriculture	not in cultivation area, sparse sedges/ferns	0.176697	109.376	70	-83.2	0.13	note: sample collected at 50cm below detection limit for CH4 analysis
Smallholder Mixed Agriculture	not in cultivation area, sparse sedges/ferns	0.176697	109.376	90	-84.9	0.82
Smallholder Mixed Agriculture	not in cultivation area, sparse sedges/ferns	0.176697	109.376	120	-83.2	1.97
Smallholder Mixed Agriculture	not in cultivation area, sparse sedges/ferns	0.176697	109.376	150	-83.6	20.8
Smallholder Mixed Agriculture	not in cultivation area, sparse sedges/ferns	0.177021	109.377	70	-78.5	0.41	note: sample collected at 50cm below detection limit for CH4 analysis
Smallholder Mixed Agriculture	not in cultivation area, sparse sedges/ferns	0.177021	109.377	90	-81.5	5.12
Smallholder Mixed Agriculture	not in cultivation area, sparse sedges/ferns	0.177021	109.377	120	-81.3	9.46
Smallholder Mixed Agriculture	not in cultivation area, sparse sedges/ferns	0.177021	109.377	150	-81.8	29.5
Industrial Oil Palm		0.270722	109.433	55	-86.3	3.74
Industrial Oil Palm		0.270722	109.433	75	-84.9	0.15
Industrial Oil Palm		0.270722	109.433	100	-85.8	8.12
Industrial Oil Palm		0.270722	109.433	120	-86.3	36.1
Industrial Oil Palm		0.270722	109.433	140	-82.3	24.3
Industrial Oil Palm		0.271714	109.434	50	-75.6	0.06
Industrial Oil Palm		0.271714	109.434	70	-90.3	0.51
Industrial Oil Palm		0.271714	109.434	90	-96.7	0.92
Industrial Oil Palm		0.271714	109.434	120	-91	0.92
