# Supplementary material for: Fate of methane in canals draining tropical peatlands
Source: Nat Commun. 2024 Nov 11;15:9766. doi: 10.1038/s41467-024-54063-x (PMC11555057; doi:10.1038/s41467-024-54063-x)
Supplement: Supplementary file 6 — Source Data [file 41467_2024_54063_MOESM6_ESM.xlsx]

## Sheet: Figure2a
Canal	Depth	CH4_T0	CH4_Tf	Percent_Consumed	13C_T0	13C_Tf	13C_difference		Variables
1	Deep	10.1	3.69	63.4653	-70.77	-54.42	16.35		CH4_T0	initial dissolved CH4, in uM
1	Deep	8.57	0.649	92.4271	-70.28	-39.75	30.53		CH4_Tf	final dissolved CH4, in uM
1	Surface	9.05	7.39	18.3425	-71.12	-68.44	2.68		Percent_Consumed	percent CH4 consumed during incubation
1	Surface	10	4.65	53.5	-69.04	-58.96	10.08		13C_T0	initial d13C-CH4, in per mille
10	Surface	0.522	0.416	20.3065	-50.47	-47.92	2.55		13C_Tf	final d13C-CH4, in per mille
10	Surface	0.47	0.373	20.6383	-49.97	-42.7	7.27		13C_difference	change in d13C-CH4 during incubation, in per mille
29	Surface	11.7	0.0405	99.6538	-68.98	-56.23	12.75
29	Surface	13.4	0.0421	99.6858	-69.02	-57.35	11.67
30	Deep	1.58	0.49	68.9873	-61.15	-29.03	32.12
30	Deep	1.58	1.46	7.59494	-61.86	-59.37	2.49
30	Surface	1.48	0.541	63.4459	-60.3	-31.73	28.57
30	Surface	1.46	0.585	59.9315	-61.67	-35.04	26.63
31	Surface	0.746	0.366	50.9383	-65.13	-46.35	18.78
31	Surface	0.778	0.404	48.072	-65.3	-48.02	17.28
33	Surface	27.5	24.1	12.3636	-70.64	-64.17	6.47
33	Surface	31.6	9.3	70.5696	-71.9	-54.97	16.93
34	Surface	0.193	0.139	27.9793	-51.73	-47	4.73
34	Surface	0.197	0.111	43.6548	-52.54	-45.32	7.22
41	Surface	0.329	0.132	59.8784	-52.61	-43.1	9.51
41	Surface	0.395	0.188	52.4051	-52.91	-36.26	16.65
42	Deep	0.24	0.134	44.1667	-49.41	-37.23	12.18
42	Deep	0.209	0.147	29.6651	-49.24	-39.24	10
42	Surface	0.286	0.124	56.6434	-49.6	-29.38	20.22
42	Surface	0.283	0.123	56.5371	-49.42	-29.61	19.81
43	Deep	0.324	0.254	21.6049	-50.43	-47.64	2.79
43	Deep	0.302	0.262	13.245	-50.48	-49.09	1.39
43	Surface	0.27	0.174	35.5556	-49.82	-40.72	9.1
43	Surface	0.258	0.224	13.1783	-49.75	-46.72	3.03
44	Surface	6.05	0.717	88.1488	-46.61	8.38	54.99
44	Surface	3.92	0.0814	97.9235	-57.52	22.99	80.51
45	Surface	0.544	0.102	81.25	-58.48	-20.07	38.41
45	Surface	0.512	0.0671	86.8945	-58.35	-8.3	50.05
46	Surface	1.29			-53.43
46	Surface	1.21	0.203	83.2231	-53.44	-7.45	45.99

## Sheet: Figure2b
Canal	Depth	alpha		Variables
10	surface	1.02305		Depth	sampling depth; surface ~5 cm and deep ~10 cm from canal bottom
1	deep	1.01737		alpha	isotopic fractionation factor of CH4 oxidation determined via incubations
1	surface	1.01514
29	surface	1.00228
30	deep	1.03935
30	surface	1.03107
31	surface	1.02882
33	surface	1.02246
34	surface	1.01436
41	surface	1.01709
42	deep	1.02533
42	surface	1.02563
43	deep	1.01155
43	surface	1.02293
44	surface	1.02812
45	surface	1.02573
46	surface	1.02726

## Sheet: Figure3a-d
Canal	dissolvedCH4	d13CH4	fox	diss_flux		Variables
1	9.525	-70.08	51.7097	229.578		dissolvedCH4	dissolvec CH4, in uM
10	0.496	-50.22	81.3981	11.8967		d13CH4	canal water d13C-CH4, in per mille
15	0.601	-35.48	90.7107	14.4332		fox	estimated % oxidized using closed system equation with alpha = 1.022 and source 13C = -85
16	0.843	-42.92	86.8294	20.2712		diss_flux	estimate diffusive flux, in mg CH4 m-2 d-1
18	0.772	-49.22	82.2614	18.552
19	2.7	-59.98	70.3669	65.0342
20	2.61	-58.5	72.396	62.8638
21	3.68	-59.66	70.8182	88.6615
23	2.31	-40.23	88.3949	55.6305
29	11.025	-67.705	56.9227	265.745
30	1.47	-60.985	68.8856	35.3783
31	0.762	-65.215	61.8821	18.3102
32	0.685	-35.8	90.5707	16.4511
33	29.55	-71.27	48.8817	712.352
34	0.198667	-48.8567	82.5465	4.72705
35	0.0771	-38.535	89.1934	1.79723
36	0.182	-36.725	90.0794	4.32894
37	0.3115	-48.485	82.8648	7.45187
38	0.217	-48.585	82.7402	5.17348
39	0.6075	-53.01	78.4574	14.5871
40	2.39	-55.98	75.1936	57.5609
41	0.475	-52.11	79.6517	11.3876
42	0.336	-50.41	81.2309	8.03711
43	0.335	-49.67	81.8787	8.013
44	3.39	-52.73	79.0425	81.6677
45	0.547	-56.3	75.1531	13.1271
46	1.44	-54.33	77.3827	34.6595
47	0.287	-39.42	88.828	6.85811
54	1.51	-38.73	89.1839	36.3441
55	1.02	-38.56	89.2698	24.5339
56	1.49	-57.08	74.2093	35.8609
A-C	0.755	-57.08	74.2093	18.1396
F-C	3.52	-65.17	61.9651	84.8013
S-C	0.672	-55.37	76.2324	16.1379

## Sheet: Figure4a-b
Canal	Veg	DO_mgL	fox		Variables
1	Open Water	1.22	51.7097		Veg	presence/absence of aquatic vegetation @ time of sampling
10	Open Water	1.64	81.3981		DO_mgL	canal water dissolved oxygen at 0-10cm depth, in mg L-1
15	Vegetated	2.34	90.7107		fox	estimated % oxidized using closed system equation with alpha = 1.022 and source 13C = -85
16	Vegetated	1.72	86.8294
18	Vegetated	1.72	82.2614
19	Vegetated	0.62	70.3669
20	Open Water	1.48	72.396
21	Open Water	1.63	70.8182
23	Vegetated	0.18	88.3949
29	Open Water	1.25	56.9227
30	Open Water	1.46	68.8856
31	Open Water	NM	61.8821
32	Open Water	1.2	90.5707
33	Open Water	1.26	48.8817
34	Open Water	1.68667	82.5465
35	Vegetated	1.63	89.1934
36	Vegetated	1.92	90.0794
37	Vegetated	2.01	82.8648
38	Vegetated	1.58	82.7402
39	Vegetated	1.61	78.4574
40	Open Water	1.76	75.1936
41	Open Water	1.8	79.6517
42	Vegetated	1.79	81.2309
43	Vegetated	1.79	81.8787
44	Vegetated	2	79.0425
45	Vegetated	1.56	75.1531
46	Vegetated	1.58	77.3827
47	Vegetated	1.03	88.828
54	Vegetated	1.12	89.1839
55	Vegetated	2.29	89.2698
56	Vegetated	1.52	74.2093
A-C	Open Water	1.03	74.2093
F-C	Open Water	0.43	61.9651
S-C	Open Water	0.89	76.2324

## Sheet: Figure5a
Canal	Rep	chamber_flux	emitted_13C		Variables
1	1	229.578	-73.2021		chamber_flux	CH4 flux from floating chamber deployment, reported only when R2 of linear increase in chamber headpace CH4 over time was > 0.9
1	2	84.2307	-72.7742		emitted_13C	d13C of CH4 emissions, in per mille
1	3	129.313	-70.3429
29	1	542.894	-72.3393
29	2	40.5922	-65.8945
30	1	23.0034	-61.4162
30	2	22.8873	-62.1847
30	3		-58.2777
31	1	13.8399	-78.9177
31	2	12.4404	-86.8771
31	3	41.1569	-69.2822
20	1	89.3463	-64.9809
21	1	340.143	-66.1534
35	1		-44.4057
36	1	25.3478	-44.2962
39	1	21.7865	-60.059
15	1	14.6298	-59.4257
16	1	1.04499
19	1		-63.1683
23	1	72.6265	-55.4842
59	1	2.59861

## Sheet: Figure5b
Canal	emitted_13C	emitted_13C_sd	fox	fox_sd		Variables
1	-72.1064	1.54217	51.7097	3.4406		emitted_13C	d13C of CH4 emissions, in per mille - if emitted_13C_sd column is filled this value is a mean of replicates
15	-59.4257		90.7107			emitted_13C_sd	standard deivation of replicate measurements of d13C-CH4, if collected
19	-63.1683		70.3669			fox	estimated % oxidized using closed system equation - if fox_sd column is filled this value is a mean of replicates
20	-64.9809		72.396			fox_sd	standard deviation of estimated % oxidized, if replicate samples collected
21	-66.1534		70.8182
23	-55.4842		88.3949
29	-69.1169	4.55713	56.9227	3.86892
30	-60.6262	2.06981	68.8856	1.44669
31	-78.359	8.81074	61.8821	0.220997
35	-44.4057		89.1934	1.93527
36	-44.2962		90.0794	1.69572
39	-60.059		78.4574	5.04428
